# Supplementary material for: Unique Role of Histone Methyltransferase PRDM8 in the Tumorigenesis of Virus-Negative Merkel Cell Carcinoma
Source: Cancers (Basel). 2020 Apr 24;12(4):1057. doi: 10.3390/cancers12041057 (PMC7226539; doi:10.3390/cancers12041057)
Supplement: Supplementary file 1 [file cancers-12-01057-s001.zip]

Archive with 3 entries (2 files):
- cancers-767108-supplementary materials/
- cancers-767108-supplementary materials/cancers-767108-Figure S1.pdf
- cancers-767108-supplementary materials/cancers-767108-ucropped blot figures.pdf
